# Supplementary material for: A diffusion-based framework for designing molecules in flexible protein pockets
Source: Sci Adv. 2026 Apr 8;12(15):eaeb7045. doi: 10.1126/sciadv.aeb7045 (PMC13060587; doi:10.1126/sciadv.aeb7045)
Supplement: Supplementary file 2 — Movie S1 [file sciadv.aeb7045_movie_s1.zip]

Archive with 1 entries (1 files):
- aeb7045_movie_s1.mp4
